# Supplementary material for: Nesting ecology of hawksbill turtles, Eretmochelys imbricata, in an extreme environmental setting
Source: PLoS One. 2018 Sep 7;13(9):e0203257. doi: 10.1371/journal.pone.0203257 (PMC6128527; doi:10.1371/journal.pone.0203257)
Supplement: S1 Table — Raw data sets colleated from previously published work. Data includes length of nesting season, CCL, CCW and clutch sizes. (CSV) [file pone.0203257.s001.csv]

Region	Location	Nesting Season Length (d)	SCL	CCL	CCW	Clutch Size	Reference
Arabian Gulf	Qatar	52		65	60	67	Ours
Arabian Gulf	Qatar	52		71	67	88	Ours
Arabian Gulf	Qatar	52		70	66	86	Ours
Arabian Gulf	Qatar	52		71	70	91	Ours
Arabian Gulf	Qatar	52		73	63	78	Ours
Arabian Gulf	Qatar	52		72	66	93	Ours
Arabian Gulf	Qatar	52		75	65	113	Ours
Arabian Gulf	Qatar	52		72	62	79	Ours
Arabian Gulf	Qatar	52		68	61	78	Ours
Arabian Gulf	Qatar	52		70	65	100	Ours
Arabian Gulf	Qatar	52		68	62		Ours
Arabian Gulf	Qatar	52		73.5	66.5	93	Ours
Arabian Gulf	Qatar	52		73	64.5	69	Ours
Arabian Gulf	Qatar	52		70	64		Ours
Arabian Gulf	Qatar	52		71	64	59	Ours
Arabian Gulf	Qatar	52		73	66		Ours
Arabian Gulf	Qatar	52				77	Ours
Arabian Gulf	Qatar	52		71	65	62	Ours
Arabian Gulf	Qatar	52		64	61	70	Ours
Arabian Gulf	Qatar	52		70	64	82	Ours
Arabian Gulf	Qatar	52				44	Ours
Arabian Gulf	Qatar	52				75	Ours
Arabian Gulf	Qatar	52				83	Ours
Arabian Gulf	Qatar	52				76	Ours
Arabian Gulf	Qatar	52				96	Ours
Arabian Gulf	Qatar	52		70	65	83	Ours
Arabian Gulf	Qatar	52		70	64.5	83	Ours
Arabian Gulf	Qatar	52		73	64.5	84	Ours
Arabian Gulf	Qatar	52		69	63.5	77	Ours
Arabian Gulf	Qatar	52		66	58.5	75	Ours
Arabian Gulf	Qatar	52		68	61	64	Ours
Arabian Gulf	Qatar	52		70	64	80	Ours
Arabian Gulf	Qatar	52		73.5	66.5	104	Ours
Arabian Gulf	Qatar	52		73	66		Ours
Arabian Gulf	Qatar	52		71	64		Ours
Arabian Gulf	Qatar	52		73.5	67.5	80	Ours
Arabian Gulf	Qatar	52		70	63		Ours
Arabian Gulf	Qatar	52		66.5	61	64	Ours
Arabian Gulf	Qatar	52		70	66	59	Ours
Arabian Gulf	Qatar	52		73	63	68	Ours
Arabian Gulf	Qatar	52		73	67	114	Ours
Arabian Gulf	Qatar	52		68	62	76	Ours
Arabian Gulf	Qatar	52		69	64.5	61	Ours
Arabian Gulf	Qatar	52		72.5	62	67	Ours
Arabian Gulf	Qatar	52		69.5	64	75	Ours
Arabian Gulf	Qatar	52		72	66		Ours
Arabian Gulf	Qatar	52		73	65.5	63	Ours
Arabian Gulf	Qatar	52		73.5	66.5	80	Ours
Arabian Gulf	Qatar	47		68	64.5	101	Ours
Arabian Gulf	Qatar	47		67.5	64	78	Ours
Arabian Gulf	Qatar	47		80	74	111	Ours
Arabian Gulf	Qatar	47		69.5	63.5	106	Ours
Arabian Gulf	Qatar	47		70.5	65.5	70	Ours
Arabian Gulf	Qatar	47		70.5	65.5	59	Ours
Arabian Gulf	Qatar	47		77.5	70.5	97	Ours
Arabian Gulf	Qatar	47		72	64.5	100	Ours
Arabian Gulf	Qatar	47		73.5	68	61	Ours
Arabian Gulf	Qatar	47		69.5	63.5	78	Ours
Arabian Gulf	Qatar	47		70.5	65.5	78	Ours
Arabian Gulf	Qatar	47		71.5	66.5	75	Ours
Arabian Gulf	Qatar	47		73.5	68	101	Ours
Arabian Gulf	Qatar	47		72	64.5	79	Ours
Arabian Gulf	Qatar	47		78.5	68.5	51	Ours
Arabian Gulf	Qatar	47		66.5	60	67	Ours
Arabian Gulf	Qatar	47		73	68	101	Ours
Arabian Gulf	Qatar	47		69.5	63.5	87	Ours
Arabian Gulf	Qatar	47		73.5	68	52	Ours
Arabian Gulf	Qatar	47		69	59.5	68	Ours
Arabian Gulf	Qatar	47		72	64.5	88	Ours
Arabian Gulf	Qatar	47		71.5	65.5	84	Ours
Arabian Gulf	Qatar	47		71	64	96	Ours
Arabian Gulf	Qatar	47		70	67	46	Ours
Arabian Gulf	Qatar	47		73.5	69	84	Ours
Arabian Gulf	Qatar	47		70	67	80	Ours
Arabian Gulf	Qatar	47		69	66.5	110	Ours
Arabian Gulf	Qatar	47		71	64	73	Ours
Arabian Gulf	Qatar	47		73.5	69	102	Ours
Arabian Gulf	Qatar	47		71.5	66	101	Ours
Arabian Gulf	Qatar	47		73	69	83	Ours
Arabian Gulf	Qatar	47		71	64	86	Ours
Arabian Gulf	Qatar	47		73.5	69	101	Ours
Arabian Gulf	Qatar	47		69	62	78	Ours
Arabian Gulf	Qatar	47		73.5	69	106	Ours
Arabian Gulf	Qatar	48		69	65.5	106	Ours
Arabian Gulf	Qatar	48		73	66.5	87	Ours
Arabian Gulf	Qatar	48		66	63	54	Ours
Arabian Gulf	Qatar	48		74	64	110	Ours
Arabian Gulf	Qatar	48		67	63	68	Ours
Arabian Gulf	Qatar	48		70	66	96	Ours
Arabian Gulf	Qatar	48		73	66.5	83	Ours
Arabian Gulf	Qatar	48		69	65.5	82	Ours
Arabian Gulf	Qatar	48		68	62	96	Ours
Arabian Gulf	Qatar	48		71.5	63	69	Ours
Arabian Gulf	Qatar	48		69	65	74	Ours
Arabian Gulf	Qatar	48		73	66.5	83	Ours
Arabian Gulf	Qatar	48		69	65.5	61	Ours
Arabian Gulf	Qatar	48		66	65	90	Ours
Arabian Gulf	Qatar	48		73	66.5	76	Ours
Arabian Gulf	Qatar	44		69	63	99	Ours
Arabian Gulf	Qatar	44		70.5	65	86	Ours
Arabian Gulf	Qatar	44		69	62.2	86	Ours
Arabian Gulf	Qatar	44		70.8	64.2	86	Ours
Arabian Gulf	Qatar	44		71.2	63.2	92	Ours
Arabian Gulf	Qatar	44		72.3	66.2	97	Ours
Arabian Gulf	Qatar	44		67	59	61	Ours
Arabian Gulf	Qatar	44		74.6	63.3	102	Ours
Arabian Gulf	Qatar	44		64.4	59.4	69	Ours
Arabian Gulf	Qatar	44		69.2	64.5	79	Ours
Arabian Gulf	Qatar	44		69.8	64	71	Ours
Arabian Gulf	Qatar	44		73	66	69	Ours
Arabian Gulf	Qatar	44		67.6	68.8	88	Ours
Arabian Gulf	Qatar	44		73	67	82	Ours
Arabian Gulf	Qatar	44		70.5	65	63	Ours
Arabian Gulf	Qatar	44		71.2	63.2	85	Ours
Arabian Gulf	Qatar	44		71	62.4	84	Ours
Arabian Gulf	Qatar	44		67	59	73	Ours
Arabian Gulf	Qatar	44		79.3	73.2	86	Ours
Arabian Gulf	Qatar	44		69.2	64.5	87	Ours
Arabian Gulf	Qatar	44		71.1	66	86	Ours
Arabian Gulf	Qatar	44		67.5	58.2	128	Ours
Arabian Gulf	Qatar	44		69.3	62.2	48	Ours
Arabian Gulf	Qatar	44		67	63	58	Ours
Arabian Gulf	Qatar	44		71.1	66	44	Ours
Arabian Gulf	Qatar	44		68.7	61.4	58	Ours
Arabian Gulf	Qatar	44		71.5	64	73	Ours
Arabian Gulf	Qatar	44		66.4	57.5	67	Ours
Arabian Gulf	Qatar	44		72.5	64.2	81	Ours
Arabian Gulf	Qatar	56				63	Ours
Arabian Gulf	Qatar	56				30	Ours
Arabian Gulf	Qatar	56				47	Ours
Arabian Gulf	Qatar	56				75	Ours
Arabian Gulf	Qatar	56				74	Ours
Arabian Gulf	Qatar	56		74	64	87	Ours
Arabian Gulf	Qatar	56		71.5	66	61	Ours
Arabian Gulf	Qatar	56				71	Ours
Arabian Gulf	Qatar	56				46	Ours
Arabian Gulf	Qatar	56				72	Ours
Arabian Gulf	Qatar	56				100	Ours
Arabian Gulf	Qatar	56				89	Ours
Arabian Gulf	Qatar	56		69	65.5	48	Ours
Arabian Gulf	Qatar	56				61	Ours
Arabian Gulf	Qatar	56				82	Ours
Arabian Gulf	Qatar	56				70	Ours
Arabian Gulf	Qatar	56		70.5	64.5	62	Ours
Arabian Gulf	Qatar	56				74	Ours
Arabian Gulf	Qatar	56				75	Ours
Arabian Gulf	Qatar	56				80	Ours
Arabian Gulf	Qatar	56				53	Ours
Arabian Gulf	Qatar	56				60	Ours
Arabian Gulf	Qatar	56				97	Ours
Arabian Gulf	Qatar	56				79	Ours
Arabian Gulf	Qatar	56		76	69.5	64	Ours
Arabian Gulf	Qatar	56				53	Ours
Arabian Gulf	Qatar	56				90	Ours
Arabian Gulf	Qatar	56		71	65	51	Ours
Arabian Gulf	Qatar	56				59	Ours
Arabian Gulf	Qatar	56				89	Ours
Arabian Gulf	Qatar	56		71.5	66	72	Ours
Arabian Gulf	Qatar	63					Ours
Arabian Gulf	Qatar	63		74.5	67	118	Ours
Arabian Gulf	Qatar	63		70	66	116	Ours
Arabian Gulf	Qatar	63		73.5	66.5	95	Ours
Arabian Gulf	Qatar	63		69	61.5	44	Ours
Arabian Gulf	Qatar	63					Ours
Arabian Gulf	Qatar	63					Ours
Arabian Gulf	Qatar	63					Ours
Arabian Gulf	Qatar	63		71.5	66	86	Ours
Arabian Gulf	Qatar	63		73	68	106	Ours
Arabian Gulf	Qatar	63				68	Ours
Arabian Gulf	Qatar	63		72	67	102	Ours
Arabian Gulf	Qatar	63				76	Ours
Arabian Gulf	Qatar	63				78	Ours
Arabian Gulf	Qatar	63				72	Ours
Arabian Gulf	Qatar	63				92	Ours
Arabian Gulf	Qatar	63		69	63	83	Ours
Arabian Gulf	Qatar	63		71	65	81	Ours
Arabian Gulf	Qatar	63		60.5	69	62	Ours
Arabian Gulf	Qatar	63		73	67.8	107	Ours
Arabian Gulf	Qatar	63				95	Ours
Arabian Gulf	Qatar	63		72	67	82	Ours
Arabian Gulf	Qatar	63		71.2	65.5	50	Ours
Arabian Gulf	Qatar	63		73.5	67.5	102	Ours
Arabian Gulf	Qatar	63		69.1	59.2	81	Ours
Arabian Gulf	Qatar	63				83	Ours
Arabian Gulf	Qatar	63		71.4	64.5	67	Ours
Arabian Gulf	Qatar	63		63.5	72	87	Ours
Arabian Gulf	Qatar	63		73	67.8	101	Ours
Arabian Gulf	Qatar	63				92	Ours
Arabian Gulf	Qatar	63				90	Ours
Arabian Gulf	Qatar	63		69.5	62	69	Ours
Arabian Gulf	Qatar	63		73.5	66.5	90	Ours
Arabian Gulf	Qatar	63		74	68	86	Ours
Arabian Gulf	Qatar	63		73.5	66.5	72	Ours
Arabian Gulf	Iran			71	64	54	Pazira et al. (2015)
Arabian Gulf	Iran			70.5	66.5	87	Pazira et al. (2015)
Arabian Gulf	Iran			68.5	61	55	Pazira et al. (2015)
Arabian Gulf	Iran			72	70	62	Pazira et al. (2015)
Arabian Gulf	Iran			73.5	65	79	Pazira et al. (2015)
Arabian Gulf	Iran			68	63	72	Pazira et al. (2015)
Arabian Gulf	Iran			72	65	72	Pazira et al. (2015)
Arabian Gulf	Iran			66	62	54	Pazira et al. (2015)
Arabian Gulf	Iran			67	63	71	Pazira et al. (2015)
Arabian Gulf	Iran			69	63	68	Pazira et al. (2015)
Arabian Gulf	Iran			68.5	64	84	Pazira et al. (2015)
Arabian Gulf	Iran			75	70	73	Pazira et al. (2015)
Arabian Gulf	Iran			67.5	62	92	Pazira et al. (2015)
Arabian Gulf	Iran			69	64.5	81	Pazira et al. (2015)
Arabian Gulf	Iran			73.5	69.5	85	Pazira et al. (2015)
Arabian Gulf	Iran			70	64	86	Pazira et al. (2015)
Arabian Gulf	Iran			71	64	75	Pazira et al. (2015)
Arabian Gulf	Iran			74	67	87	Pazira et al. (2015)
Arabian Gulf	Iran			76.5	68.5	65	Pazira et al. (2015)
Arabian Gulf	Iran			72	66	68	Pazira et al. (2015)
Arabian Gulf	Iran			66	64	73	Pazira et al. (2015)
Arabian Gulf	Iran			63.5	60	81	Pazira et al. (2015)
Arabian Gulf	Iran			75.5	64	69	Pazira et al. (2015)
Arabian Gulf	Iran			71.5	68.5	57	Pazira et al. (2015)
Arabian Gulf	Iran			74	72	87	Pazira et al. (2015)
Arabian Gulf	Iran			73	71	92	Pazira et al. (2015)
Arabian Gulf	Iran			71	68	80	Pazira et al. (2015)
Arabian Gulf	Iran			69.5	66.5	65	Pazira et al. (2015)
Arabian Gulf	Iran			74	68	56	Pazira et al. (2015)
Arabian Gulf	Iran			79.5	72	71	Pazira et al. (2015)
Arabian Gulf	Iran			73	67	94	Pazira et al. (2015)
Arabian Gulf	Iran			70	63.5	90	Pazira et al. (2015)
Arabian Gulf	Iran			68	65	73	Pazira et al. (2015)
Arabian Gulf	Iran			69	64	61	Pazira et al. (2015)
Arabian Gulf	Iran			73	66	54	Pazira et al. (2015)
Arabian Gulf	Iran			72	67	59	Pazira et al. (2015)
Arabian Gulf	Iran			75	68.5	77	Pazira et al. (2015)
Arabian Gulf	Iran			77.5	69	89	Pazira et al. (2015)
Indian Ocean	Oman		60	62.8		93	Ross (1980)
Indian Ocean	Oman		61	63.9		113	Ross (1980)
Indian Ocean	Oman		64	67		113	Ross (1980)
Indian Ocean	Oman		68	71.2		92	Ross (1980)
Indian Ocean	Oman		69	72.3		80	Ross (1980)
Indian Ocean	Oman		70	73.3		106	Ross (1980)
Indian Ocean	Oman		70	73.3		85	Ross (1980)
Indian Ocean	Oman		70	73.3		118	Ross (1980)
Indian Ocean	Oman		70	73.3		75	Ross (1980)
Indian Ocean	Oman		70	73.3			Ross (1980)
Indian Ocean	Oman		70	73.3			Ross (1980)
Indian Ocean	Oman		70	73.3			Ross (1980)
Indian Ocean	Oman		70	73.3			Ross (1980)
Indian Ocean	Oman		70	73.3			Ross (1980)
Indian Ocean	Oman		70	73.3			Ross (1980)
Indian Ocean	Oman		71	74.3			Ross (1980)
Indian Ocean	Oman		71	74.3			Ross (1980)
Indian Ocean	Oman		71	74.3			Ross (1980)
Indian Ocean	Oman		71	74.3			Ross (1980)
Indian Ocean	Oman		71	74.3			Ross (1980)
Indian Ocean	Oman		71	74.3			Ross (1980)
Indian Ocean	Oman		71	74.3			Ross (1980)
Indian Ocean	Oman		71	74.3			Ross (1980)
Indian Ocean	Oman		72	75.4			Ross (1980)
Indian Ocean	Oman		72	75.4			Ross (1980)
Indian Ocean	Oman		73	76.4			Ross (1980)
Indian Ocean	Oman		74	77.5			Ross (1980)
Indian Ocean	Oman		74	77.5			Ross (1980)
Indian Ocean	Oman		75	78.5			Ross (1980)
Indian Ocean	Oman		75	78.5			Ross (1980)
Indian Ocean	Oman		76	79.6			Ross (1980)
Indian Ocean	Oman		76	79.6			Ross (1980)
Indian Ocean	Oman		76	79.6			Ross (1980)
Indian Ocean	Oman		76	79.6			Ross (1980)
Indian Ocean	Oman		77	80.6			Ross (1980)
Indian Ocean	Oman		77	80.6			Ross (1980)
Indian Ocean	Oman		77	80.6			Ross (1980)
Indian Ocean	Oman		77	80.6			Ross (1980)
Indian Ocean	Oman		77	80.6			Ross (1980)
Indian Ocean	Oman		77	80.6			Ross (1980)
Indian Ocean	Oman		78	81.7			Ross (1980)
Indian Ocean	Oman		78	81.7			Ross (1980)
Indian Ocean	Oman		78	81.7			Ross (1980)
Indian Ocean	Oman		79	82.7			Ross (1980)
Indian Ocean	Oman		79	82.7			Ross (1980)
Indian Ocean	Oman		80	83.8			Ross (1980)
Indian Ocean	Oman		80	83.8			Ross (1980)
Indian Ocean	Oman		80	83.8			Ross (1980)
Indian Ocean	Oman		80	83.8			Ross (1980)
Indian Ocean	Oman		80	83.8			Ross (1980)
Indian Ocean	Oman		81	84.8			Ross (1980)
Indian Ocean	Oman		82	85.8			Ross (1980)
Indian Ocean	Oman		83	86.9			Ross (1980)
Caribbean	Mexico			94		180.3	Xavier et al. (2006)
Caribbean	Mexico			94		173.9	Xavier et al. (2006)
Caribbean	Mexico			93		171.3	Xavier et al. (2006)
Caribbean	Mexico			88.9		136.5	Xavier et al. (2006)
Caribbean	Mexico			89.1		133.1	Xavier et al. (2006)
Caribbean	Mexico			90.1		124.3	Xavier et al. (2006)
Caribbean	Mexico			92		134	Xavier et al. (2006)
Caribbean	Mexico			94.1		130.1	Xavier et al. (2006)
Caribbean	Mexico			94		118.3	Xavier et al. (2006)
Caribbean	Mexico			94.1		114.9	Xavier et al. (2006)
Caribbean	Mexico			94.1		107.2	Xavier et al. (2006)
Caribbean	Mexico			96.1		108.9	Xavier et al. (2006)
Caribbean	Mexico			95.1		120.9	Xavier et al. (2006)
Caribbean	Mexico			95.1		152.9	Xavier et al. (2006)
Caribbean	Mexico			94		157	Xavier et al. (2006)
Caribbean	Mexico			95.1		159.9	Xavier et al. (2006)
Caribbean	Mexico			96		181.3	Xavier et al. (2006)
Caribbean	Mexico			97.1		168.9	Xavier et al. (2006)
Caribbean	Mexico			97.1		161.1	Xavier et al. (2006)
Caribbean	Mexico			96.1		154.4	Xavier et al. (2006)
Caribbean	Mexico			97		150	Xavier et al. (2006)
Caribbean	Mexico			98.1		153	Xavier et al. (2006)
Caribbean	Mexico			98		155.4	Xavier et al. (2006)
Caribbean	Mexico			98.1		159.4	Xavier et al. (2006)
Caribbean	Mexico			99		159.1	Xavier et al. (2006)
Caribbean	Mexico			99		157	Xavier et al. (2006)
Caribbean	Mexico			99.9		158.7	Xavier et al. (2006)
Caribbean	Mexico			99		131.5	Xavier et al. (2006)
Caribbean	Mexico			97		122.3	Xavier et al. (2006)
Caribbean	Mexico			98.1		122.5	Xavier et al. (2006)
Caribbean	Mexico			98.1		121.3	Xavier et al. (2006)
Caribbean	Mexico			98.1		118.1	Xavier et al. (2006)
Caribbean	Mexico			99.1		97.2	Xavier et al. (2006)
Caribbean	Mexico			100.1		92	Xavier et al. (2006)
Caribbean	Mexico			100.1		94.9	Xavier et al. (2006)
Caribbean	Mexico			100		96.9	Xavier et al. (2006)
Caribbean	Mexico			100.1		106.1	Xavier et al. (2006)
Caribbean	Mexico			101		145.3	Xavier et al. (2006)
Caribbean	Mexico			102		139.2	Xavier et al. (2006)
Caribbean	Mexico			101.1		124.3	Xavier et al. (2006)
Caribbean	Mexico			101.1		123.3	Xavier et al. (2006)
Caribbean	Mexico			101.1		111.9	Xavier et al. (2006)
Caribbean	Mexico			101		95.2	Xavier et al. (2006)
Caribbean	Mexico			102		110.9	Xavier et al. (2006)
Caribbean	Mexico			102.6		113.3	Xavier et al. (2006)
Caribbean	Mexico			102.1		118.9	Xavier et al. (2006)
Caribbean	Mexico			102.1		124.3	Xavier et al. (2006)
Caribbean	Mexico			102.1		128.6	Xavier et al. (2006)
Caribbean	Mexico			103		129.6	Xavier et al. (2006)
Caribbean	Mexico			103		127.8	Xavier et al. (2006)
Caribbean	Mexico			103		125.1	Xavier et al. (2006)
Caribbean	Mexico			103.1		124.1	Xavier et al. (2006)
Caribbean	Mexico			103		116.3	Xavier et al. (2006)
Caribbean	Mexico			103.1		109.2	Xavier et al. (2006)
Caribbean	Mexico			103		97.5	Xavier et al. (2006)
Caribbean	Mexico			105.5		89	Xavier et al. (2006)
Caribbean	Mexico			104		104.2	Xavier et al. (2006)
Caribbean	Mexico			105		107.1	Xavier et al. (2006)
Caribbean	Mexico			106.1		107.9	Xavier et al. (2006)
Caribbean	Mexico			106		115.6	Xavier et al. (2006)
Caribbean	Mexico			106		121.1	Xavier et al. (2006)
Caribbean	Mexico			106		123.6	Xavier et al. (2006)
Caribbean	Mexico			106		125	Xavier et al. (2006)
Caribbean	Mexico			105.1		124.8	Xavier et al. (2006)
Caribbean	Mexico			104.5		126.1	Xavier et al. (2006)
Caribbean	Mexico			105.6		131.1	Xavier et al. (2006)
Caribbean	Mexico			106		136.2	Xavier et al. (2006)
Caribbean	Mexico			105		137	Xavier et al. (2006)
Caribbean	Mexico			103.9		136	Xavier et al. (2006)
Caribbean	Mexico			106		144	Xavier et al. (2006)
Caribbean	Mexico			106		151.4	Xavier et al. (2006)
Caribbean	Mexico			105.1		162.9	Xavier et al. (2006)
Caribbean	Mexico			106		173.9	Xavier et al. (2006)
Caribbean	Mexico			106		176.9	Xavier et al. (2006)
Caribbean	Mexico			108		153.2	Xavier et al. (2006)
Caribbean	Mexico			106.9		141.3	Xavier et al. (2006)
Caribbean	Mexico			107		134.3	Xavier et al. (2006)
Caribbean	Mexico			107		129.1	Xavier et al. (2006)
Caribbean	Mexico			108.1		111.1	Xavier et al. (2006)
Caribbean	Mexico			108.1		122.8	Xavier et al. (2006)
Caribbean	Mexico			108		124.6	Xavier et al. (2006)
Caribbean	Mexico			108.1		135	Xavier et al. (2006)
Caribbean	Mexico			109.1		160.4	Xavier et al. (2006)
Caribbean	Mexico			109		144.5	Xavier et al. (2006)
Caribbean	Mexico			109		138.2	Xavier et al. (2006)
Caribbean	Mexico			109.1		133	Xavier et al. (2006)
Caribbean	Mexico			109		126.5	Xavier et al. (2006)
Caribbean	Mexico			109.1		119.1	Xavier et al. (2006)
Caribbean	Mexico			109.1		117.3	Xavier et al. (2006)
Caribbean	Mexico			109		108.6	Xavier et al. (2006)
Caribbean	Mexico			110.1		108.2	Xavier et al. (2006)
Caribbean	Mexico			109.5		125.8	Xavier et al. (2006)
Caribbean	Mexico			110		131.1	Xavier et al. (2006)
Caribbean	Mexico			110		146.4	Xavier et al. (2006)
Caribbean	Mexico			110		151.9	Xavier et al. (2006)
Caribbean	Mexico			110		154	Xavier et al. (2006)
Caribbean	Mexico			110.1		161.1	Xavier et al. (2006)
Caribbean	Mexico			110		165.2	Xavier et al. (2006)
Caribbean	Mexico			112		147.5	Xavier et al. (2006)
Caribbean	Mexico			111		138.7	Xavier et al. (2006)
Caribbean	Mexico			111.1		135.7	Xavier et al. (2006)
Caribbean	Mexico			111		130.1	Xavier et al. (2006)
Caribbean	Mexico			111		127.6	Xavier et al. (2006)
Caribbean	Mexico			111		107.2	Xavier et al. (2006)
Caribbean	Mexico			112		96	Xavier et al. (2006)
Caribbean	Mexico			112		104.2	Xavier et al. (2006)
Caribbean	Mexico			112		134	Xavier et al. (2006)
Caribbean	Mexico			112.9		140	Xavier et al. (2006)
Caribbean	Mexico			113		141.8	Xavier et al. (2006)
Caribbean	Mexico			113		144	Xavier et al. (2006)
Caribbean	Mexico			113		146.7	Xavier et al. (2006)
Caribbean	Mexico			113		188.3	Xavier et al. (2006)
Caribbean	Mexico			116		160.2	Xavier et al. (2006)
Caribbean	Mexico			113.9		129.3	Xavier et al. (2006)
Caribbean	Mexico			114		112.3	Xavier et al. (2006)
Caribbean	Mexico			115		103.2	Xavier et al. (2006)
Caribbean	Mexico			118.5		174.8	Xavier et al. (2006)
Caribbean	Mexico			118.9		189.8	Xavier et al. (2006)
Caribbean	Mexico			119.9		183.5	Xavier et al. (2006)
Caribbean	Mexico			119		166.2	Xavier et al. (2006)
Caribbean	Mexico			119.4		164.4	Xavier et al. (2006)
Caribbean	Mexico			120.5		160.2	Xavier et al. (2006)
Caribbean	Mexico			122		164.2	Xavier et al. (2006)
Caribbean	Mexico			122		173.9	Xavier et al. (2006)
West Atlantic	Brazil			86.1		114.2	Marcovaldi et al. (1999)
West Atlantic	Brazil			86.1		121.8	Marcovaldi et al. (1999)
West Atlantic	Brazil			88.1		124.8	Marcovaldi et al. (1999)
West Atlantic	Brazil			92.2		172.8	Marcovaldi et al. (1999)
West Atlantic	Brazil			91.1		134.4	Marcovaldi et al. (1999)
West Atlantic	Brazil			91.1		119.9	Marcovaldi et al. (1999)
West Atlantic	Brazil			92		90.6	Marcovaldi et al. (1999)
West Atlantic	Brazil			94.9		49.1	Marcovaldi et al. (1999)
West Atlantic	Brazil			94.1		97.8	Marcovaldi et al. (1999)
West Atlantic	Brazil			94.1		102.4	Marcovaldi et al. (1999)
West Atlantic	Brazil			94.1		109.2	Marcovaldi et al. (1999)
West Atlantic	Brazil			93		126.7	Marcovaldi et al. (1999)
West Atlantic	Brazil			92.1		154.5	Marcovaldi et al. (1999)
West Atlantic	Brazil			93.1		164	Marcovaldi et al. (1999)
West Atlantic	Brazil			95.2		172	Marcovaldi et al. (1999)
West Atlantic	Brazil			95.2		166.7	Marcovaldi et al. (1999)
West Atlantic	Brazil			96.1		158.3	Marcovaldi et al. (1999)
West Atlantic	Brazil			95.1		139.3	Marcovaldi et al. (1999)
West Atlantic	Brazil			97.6		141.6	Marcovaldi et al. (1999)
West Atlantic	Brazil			98.1		122.6	Marcovaldi et al. (1999)
West Atlantic	Brazil			98.1		104.3	Marcovaldi et al. (1999)
West Atlantic	Brazil			99		84.5	Marcovaldi et al. (1999)
West Atlantic	Brazil			103.1		76.5	Marcovaldi et al. (1999)
West Atlantic	Brazil			102.1		88.3	Marcovaldi et al. (1999)
West Atlantic	Brazil			101.6		108.5	Marcovaldi et al. (1999)
West Atlantic	Brazil			99.1		158	Marcovaldi et al. (1999)
West Atlantic	Brazil			99.3		199.8	Marcovaldi et al. (1999)
West Atlantic	Brazil			100.7		188	Marcovaldi et al. (1999)
West Atlantic	Brazil			101.2		178.5	Marcovaldi et al. (1999)
West Atlantic	Brazil			103.2		129	Marcovaldi et al. (1999)
West Atlantic	Brazil			103.2		122.6	Marcovaldi et al. (1999)
West Atlantic	Brazil			103.6		102.4	Marcovaldi et al. (1999)
West Atlantic	Brazil			104.2		129.4	Marcovaldi et al. (1999)
West Atlantic	Brazil			107.1		112.3	Marcovaldi et al. (1999)
West Atlantic	Brazil			107.3		166.7	Marcovaldi et al. (1999)
West Atlantic	Brazil			108.3		205.2	Marcovaldi et al. (1999)
West Atlantic	Brazil			110.2		151.5	Marcovaldi et al. (1999)
West Atlantic	Brazil			110.2		146.9	Marcovaldi et al. (1999)
Red Sea	Sudan		53.1	55.6		33.7	Hirth and Abdel Latif (1980)
Red Sea	Sudan		56.1	58.8		88	Hirth and Abdel Latif (1980)
Red Sea	Sudan		57.1	59.8		74.3	Hirth and Abdel Latif (1980)
Red Sea	Sudan		61.2	64.1		66.3	Hirth and Abdel Latif (1980)
Red Sea	Sudan		61.1	64		84.6	Hirth and Abdel Latif (1980)
Red Sea	Sudan		64.2	67.2		86.1	Hirth and Abdel Latif (1980)
Red Sea	Sudan		64.2	67.2		88.3	Hirth and Abdel Latif (1980)
Red Sea	Sudan		64.2	67.3		129.2	Hirth and Abdel Latif (1980)
Red Sea	Sudan		66.1	69.3		146	Hirth and Abdel Latif (1980)
Red Sea	Sudan		66.1	69.3		142.6	Hirth and Abdel Latif (1980)
Red Sea	Sudan		66.1	69.2		139.1	Hirth and Abdel Latif (1980)
Red Sea	Sudan		66.2	69.3		112.8	Hirth and Abdel Latif (1980)
Red Sea	Sudan		64.9	68		94.2	Hirth and Abdel Latif (1980)
Red Sea	Sudan		66.1	69.2		82.4	Hirth and Abdel Latif (1980)
Red Sea	Sudan		66.1	69.2		79.6	Hirth and Abdel Latif (1980)
Red Sea	Sudan		67	70.2		68.4	Hirth and Abdel Latif (1980)
Red Sea	Sudan		70.1	73.4		141	Hirth and Abdel Latif (1980)
Red Sea	Sudan		67.3	70.4		100.4	Hirth and Abdel Latif (1980)
Red Sea	Sudan		69.1	72.3		111.6	Hirth and Abdel Latif (1980)
Red Sea	Sudan		70.1	73.4		113.7	Hirth and Abdel Latif (1980)
Red Sea	Sudan		71.1	74.5		113.1	Hirth and Abdel Latif (1980)
Red Sea	Sudan		71.1	74.4		109.1	Hirth and Abdel Latif (1980)
Red Sea	Sudan		70.9	74.3		106.3	Hirth and Abdel Latif (1980)
Red Sea	Sudan		71.1	74.5		97	Hirth and Abdel Latif (1980)
Red Sea	Sudan		72.5	75.9		86.7	Hirth and Abdel Latif (1980)
Red Sea	Sudan		74.1	77.6		101	Hirth and Abdel Latif (1980)
Arabian Gulf	Iran			70			Pilcher et al. (2014)
Arabian Gulf	Iran			75			Pilcher et al. (2014)
Arabian Gulf	Iran			75			Pilcher et al. (2014)
Arabian Gulf	UAE			72			Pilcher et al. (2014)
Arabian Gulf	UAE			72			Pilcher et al. (2014)
Arabian Gulf	UAE			70.5			Pilcher et al. (2014)
Arabian Gulf	UAE			67.6			Pilcher et al. (2014)
Indian Ocean	Oman			73.5			Pilcher et al. (2014)
Indian Ocean	Oman			89.5			Pilcher et al. (2014)
Indian Ocean	Oman			84.5			Pilcher et al. (2014)
Indian Ocean	Oman			83			Pilcher et al. (2014)
Indian Ocean	Oman			79.5			Pilcher et al. (2014)
Indian Ocean	Qatar			68.4			Pilcher et al. (2014)
Indian Ocean	Qatar			78.5			Pilcher et al. (2014)
Indian Ocean	Oman			81			Pilcher et al. (2014)
Indian Ocean	Oman			81.5			Pilcher et al. (2014)
Indian Ocean	Oman			83			Pilcher et al. (2014)
Indian Ocean	Oman			83			Pilcher et al. (2014)
Indian Ocean	Oman			83			Pilcher et al. (2014)
Indian Ocean	Oman			83			Pilcher et al. (2014)
Indian Ocean	Oman			81			Pilcher et al. (2014)
Indian Ocean	Oman			78.5			Pilcher et al. (2014)
Arabian Gulf	UAE			68.9			Pilcher et al. (2014)
Arabian Gulf	UAE			67.2			Pilcher et al. (2014)
Arabian Gulf	UAE			67			Pilcher et al. (2014)
Arabian Gulf	Iran			74.4			Pilcher et al. (2014)
Arabian Gulf	Iran			71.5			Pilcher et al. (2014)
Arabian Gulf	Iran			71			Pilcher et al. (2014)
Arabian Gulf	Iran			75.5			Pilcher et al. (2014)
Arabian Gulf	Qatar			69			Pilcher et al. (2014)
Arabian Gulf	Qatar			78			Pilcher et al. (2014)
Arabian Gulf	Iran			68			Pilcher et al. (2014)
Arabian Gulf	Iran			65			Pilcher et al. (2014)
Arabian Gulf	Iran			68			Pilcher et al. (2014)
Arabian Gulf	Iran			68			Pilcher et al. (2014)
Arabian Gulf	Iran			67.5			Pilcher et al. (2014)
Indian Ocean	Oman			75			Pilcher et al. (2014)
Indian Ocean	Oman			85			Pilcher et al. (2014)
Indian Ocean	Oman			81			Pilcher et al. (2014)
Indian Ocean	Oman			81			Pilcher et al. (2014)
Indian Ocean	Oman			80			Pilcher et al. (2014)
Indian Ocean	Oman			86			Pilcher et al. (2014)
Indian Ocean	Oman			81			Pilcher et al. (2014)
Indian Ocean	Oman			77			Pilcher et al. (2014)
Indian Ocean	Oman			77			Pilcher et al. (2014)
Indian Ocean	Oman			78			Pilcher et al. (2014)
