# Supplementary material for: Nesting ecology of hawksbill turtles, Eretmochelys imbricata, in an extreme environmental setting
Source: PLoS One. 2018 Sep 7;13(9):e0203257. doi: 10.1371/journal.pone.0203257 (PMC6128527; doi:10.1371/journal.pone.0203257)
Supplement: S2 Table — Start and end dates of each nesting season in Qatar with beach coverage calculated from the number of nights where technicians were patrolling. (CSV) [file pone.0203257.s002.csv]

Year	Start	End	Total Number of Days	Survey Days	Coverage (%)
2010	17/4/2010	8/6/2010	52	44	84.61538462
2011	21/4/2011	7/6/2011	47	36	76.59574468
2012	29/4/2012	15/6/2012	47	39	82.9787234
2013	16/4/2013	3/6/2013	48	38	79.16666667
2014	20/4/2014	3/6/2014	44	36	81.81818182
2015	5/4/2015	6/6/2015	62	45	72.58064516
