# Supplementary material for: Nesting ecology of hawksbill turtles, Eretmochelys imbricata, in an extreme environmental setting
Source: PLoS One. 2018 Sep 7;13(9):e0203257. doi: 10.1371/journal.pone.0203257 (PMC6128527; doi:10.1371/journal.pone.0203257)
Supplement: S3 Table — Raw data set of all turtles tagged, measured and clutch sizes confirmed in Qatar over the entire study period. (CSV) [file pone.0203257.s003.csv]

Date	Year	Eggs in Clutch	Individual's First Visit of the Year	Return Nester	OII	OCF	ECF	CCL (cm)	CCW (cm)	Season Length (d)
17-Apr-10	2010	67	Reward U.S			1	1	65	60	52
18-Apr-10	2010	88	QU-0303/0304			1	1	71	67	52
18-Apr-10	2010	86	QU-0305/0306					70	66	52
18-Apr-10	2010	91	QU-0307/0308			1	1	71	70	52
19-Apr-10	2010	78	QU-0309					73	63	52
20-Apr-10	2010	93	QU-0311/0312			1	1	72	66	52
21-Apr-10	2010	113	QU-0313/0314			1	1	75	65	52
21-Apr-10	2010	79	QU-0315					72	62	52
22-Apr-10	2010	78	QU-0317/0318					68	61	52
23-Apr-10	2010	100	QU-0319/0320					70	65	52
23-Apr-10	2010		IF-2345					68	62	52
24-Apr-10	2010	93	QU-0321/0322					73.5	66.5	52
24-Apr-10	2010	69	QU-0323/0324					73	64.5	52
24-Apr-10	2010		QU-0325/0326					70	64	52
28-Apr-10	2010	59	QU-0327/0328					71	64	52
28-Apr-10	2010		QU-0329/0330					73	66	52
29-Apr-10	2010	77								52
1-May-10	2010	62	QU-0331/0332			1	1	71	65	52
1-May-10	2010	70	QU-0333/0334			1	1	64	61	52
2-May-10	2010	82	QU-0335/0336			1	1	70	64	52
3-May-10	2010	44								52
5-May-10	2010	75								52
6-May-10	2010	83								52
8-May-10	2010	76								52
8-May-10	2010	96								52
10-May-10	2010	83		QU-0319/0320	17	2	2.2	70	65	52
10-May-10	2010	83	QU-0342/0343			1	1	70	64.5	52
10-May-10	2010	84		QU-0323/0324	16	2	2.1	73	64.5	52
10-May-10	2010	77	QU-0345/0346			1	1	69	63.5	52
11-May-10	2010	75	QU-0347/0348			1	1	66	58.5	52
11-May-10	2010	64		QU-0317/0318	19	2	2.4	68	61	52
11-May-10	2010	80		QU-0325/0326	17			70	64	52
12-May-10	2010	104		QU-0321/0322	18	2	2.3	73.5	66.5	52
12-May-10	2010			QU-0330/0329	14	2	2	73	66	52
12-May-10	2010			QU-0327/0328	14	2	2	71	64	52
14-May-10	2010	80	QU-0352/0353			1	1	73.5	67.5	52
15-May-10	2010		QU-0354/0355			1	1	70	63	52
16-May-10	2010	64	IF-1623/QU-0337			1	1	66.5	61	52
19-May-10	2010	59		QU-0305/0306		1	2.4	70	66	52
20-May-10	2010	68		QU-0309/QU-0357		2	3.2	73	63	52
22-May-10	2010	114	QU-0358/0359			1	1	73	67	52
22-May-10	2010	76		IF-2345/QU-0360		2	3.1	68	62	52
23-May-10	2010	61	QU-0361/0362			1	1	69	64.5	52
23-May-10	2010	67		QU-0315/QU-0363		2	3.3	72.5	62	52
25-May-10	2010	75		QU-0325/0326	14	3	3.2	69.5	64	52
28-May-10	2010	65	QU-0364/0365			1	1	72	66	52
29-May-10	2010	63	QU-0366/0367			1	1	73	65.5	52
8-Jun-10	2010	80	IF-2350/QU-0368			1	1	73.5	66.5	52
21-Apr-11	2011	101	QU-0375			1	1	68	64.5	47
27-Apr-11	2011	78	QU-0369			1	1	67.5	64	47
28-Apr-11	2011	111	QU-0381			1	1	80	74	47
28-Apr-11	2011	106	QU-0383/0400					69.5	63.5	47
3-May-11	2011	70	QU-0384					70.5	65.5	47
7-May-11	2011	59	QU-0378/0379			1	1	70.5	65.5	47
8-May-11	2011	97	QU-0385/0386			1	1	77.5	70.5	47
8-May-11	2011	100	QU-0387/0403					72	64.5	47
10-May-11	2011	61	QU-0388					73.5	68	47
14-May-11	2011	78		QU0383/0400	16			69.5	63.5	47
17-May-11	2011	78		QU-0384	14	2	2	70.5	65.5	47
21-May-11	2011	75	QU-0393/0394			1	1	71.5	66.5	47
22-May-11	2011	101		QU-0388	12			73.5	68	47
23-May-11	2011	79		QU-0387/0403	15			72	64.5	47
24-May-11	2011	51	QU-0391/0392			1	1	78.5	68.5	47
24-May-11	2011	67	QU-0395/0396			1	1	66.5	60	47
24-May-11	2011	101	QU-0397/0399			1	1	73	68	47
29-May-11	2011	87		QU0383/0400	15	3	3.2	69.5	63.5	47
5-Jun-11	2011	52		QU-0388	14	3	2.9	73.5	68	47
5-Jun-11	2011	68	QU-0401/0402			1	1	69	59.5	47
7-Jun-11	2011	88		QU-0387/0403	15	3	3.1	72	64.5	47
29-Apr-12	2012	84	IF-2337/2338			1	1	71.5	65.5	47
1-May-12	2012	96	QU-0412/0413					71	64	47
6-May-12	2012	46	IF-2360/2361					70	67	47
7-May-12	2012	84	QU-0439/0441					73.5	69	47
10-May-12	2012	80		IF-2360/2361		2	1.3	70	67	47
10-May-12	2012	110	QU-0433/0434			1	1	69	66.5	47
19-May-12	2012	73		QU-0412/0413	18			71	64	47
20-May-12	2012	102		QU-0439/0441	13			73.5	69	47
23-May-12	2012	101	IF-2332/QU-0432			1	1	71.5	66	47
27-May-12	2012	83	QU-0442/0443			1	1	73	69	47
2-Jun-12	2012	86		QU-0412/0413	14	2	3.3	71	64	47
2-Jun-12	2012	101		QU-0439/0441	13			73.5	69	47
10-Jun-12	2012	78	QU-0426/0427			1	1	69	62	47
15-Jun-12	2012	106		QU-0439/0441	13	4	3.8	73.5	69	47
16-Apr-13	2013	106	QU-0305/0448					69	65.5	48
16-Apr-13	2013	87	QU-0450/0459					73	66.5	48
21-Apr-13	2013	54	QU-0451/0452			1	1	66	63	48
28-Apr-13	2013	110	QU-0453/0454			1	1	74	64	48
28-Apr-13	2013	68	QU-0455/0456			1	1	67	63	48
2-May-13	2013	96	QU-0457/0458			1	1	70	66	48
5-May-13	2013	83		QU-0450/0459	19			73	66.5	48
8-May-13	2013	82		QU-0305/0448				69	65.5	48
14-May-13	2013	96	QU-0462/0463			1	1	68	62	48
14-May-13	2013	69	QU-0469/0470			1	1	71.5	63	48
17-May-13	2013	74	QU-0511/0512			1	1	69	65	48
20-May-13	2013	83		QU-0450/0459	15			73	66.5	48
22-May-13	2013	61		QU-0305/0448	14	3	3.6	69	65.5	48
29-May-13	2013	90	QU-0471/0472			1	1	66	65	48
3-Jun-13	2013	76		QU-0450/0459	14	4	4.4	73	66.5	48
18-Apr-14	2014	99	QU 0490/0491			1	1	69	63	44
22-Apr-14	2014	86	IF 2340/QU 0492					70.5	65	44
22-Apr-14	2014	86	QU 0495/0496			1	1	69	62.2	44
23-Apr-14	2014	86	QU 0597/0498			1	1	70.8	64.2	44
24-Apr-14	2014	92	QU 0219/QU0701					71.2	63.2	44
24-Apr-14	2014	97	QU 0499/500			1	1	72.3	66.2	44
27-Apr-14	2014	61	QU 0704/0705					67	59	44
29-Apr-14	2014	102	QU 0702/0703			1	1	74.6	63.3	44
29-Apr-14	2014	69	QU 0708/709			1	1	64.4	59.4	44
29-Apr-14	2014	79	QU 0710/0711					69.2	64.5	44
30-Apr-14	2014	71	QU 0712/0713			1	1	69.8	64	44
30-Apr-14	2014	69						73	66	44
4-May-14	2014	88	QU 0488/0489			1	1	67.6	68.8	44
4-May-14	2014	82	QU 0714/0715			1	1	73	67	44
6-May-14	2014	63		IF 2340/QU 0492	14	2	2	70.5	65	44
7-May-14	2014	85		QU 0219/QU 0701	13	2	1.9	71.2	63.2	44
7-May-14	2014	84	QU 0718/0719			1	1	71	62.4	44
11-May-14	2014	73		QU 0704/0705	14	2	2	67	59	44
11-May-14	2014	86	QU 0381			1	1	79.3	73.2	44
13-May-14	2014	87		QU 0710/0711	14	2	2	69.2	64.5	44
13-May-14	2014	86	QU 0405					71.1	66	44
15-May-14	2014	128	QU 0401/0402			1	1	67.5	58.2	44
17-May-14	2014	48	QU 0725/0726			1	1	69.3	62.2	44
18-May-14	2014	58	QR 0521/0522			1	1	67	63	44
26-May-14	2014	44		QU 0405	13	2	1.9	71.1	66	44
26-May-14	2014	58	QU 0426/0427			1	1	68.7	61.4	44
27-May-14	2014	73	QU 0403/0387			1	1	71.5	64	44
29-May-14	2014	67	QU 0731/0732			1	1	66.4	57.5	44
3-Jun-14	2014	81	QU 0406/0733			1	1	72.5	64.2	44
9-Apr-15	2015	63								56
13-Apr-15	2015	30								56
13-Apr-15	2015	47								56
18-Apr-15	2015	75								56
19-Apr-15	2015	74								56
19-Apr-15	2015	87	QU 1003/1004					74	64	56
20-Apr-15	2015	61	IF2332/QU 1005			1	1	71.5	66	56
27-Apr-15	2015	71								56
28-Apr-15	2015	46								56
28-Apr-15	2015	72								56
29-Apr-15	2015	100								56
2-May-15	2015	89								56
5-May-15	2015	48	QU 0228/1013			1	1	69	65.5	56
5-May-15	2015	61								56
5-May-15	2015	82								56
5-May-15	2015	70								56
5-May-15	2015	62	QU 1011/1012			1	1	70.5	64.5	56
14-May-15	2015	74								56
14-May-15	2015	75								56
14-May-15	2015	80								56
15-May-15	2015	53								56
16-May-15	2015	60								56
17-May-15	2015	97								56
18-May-15	2015	79								56
18-May-15	2015	64	QU 1016/1017					76	69.5	56
21-May-15	2015	53								56
23-May-15	2015	90								56
27-May-15	2015	51	QU 0430/0431			1	1	71	65	56
31-May-15	2015	59		QU 1003/1004		2	4			56
31-May-15	2015	89		QU 1016/1017	13	2	1.9			56
4-Jun-15	2015	72		IF2332/QU 1005		2	4.2	71.5	66	56
18-Apr-16	2016	60								63
23-Apr-16	2016	118	QU-1076/QU-1077					74.5	67	63
23-Apr-16	2016	116	QU-0305/QU-0448			1	1	70	66	63
23-Apr-16	2016	95	QU-1078/QU-1079					73.5	66.5	63
24-Apr-16	2016	44	QU-0426/QU-0427/QU-108			1	1	69	61.5	63
27-Apr-16	2016	70								63
27-Apr-16	2016	65								63
27-Apr-16	2016	60								63
30-Apr-16	2016	86	QU-1081/QU-0384					71.5	66	63
1-May-16	2016	106	QU-1021/QU-1022					73	68	63
1-May-16	2016	68								63
1-May-16	2016	102	QU-1023/QU-1024					72	67	63
3-May-16	2016	76								63
9-May-16	2016	78								63
9-May-16	2016	72		QU-1076/QU-1077	16	2	2.1			63
10-May-16	2016	92								63
11-May-16	2016	83		QU-0108 /QU-0426/QU-0427	17	2	2.2	69	63	63
13-May-16	2016	81		QU-1081/QU-0384	13	2	1.9	71	65	63
13-May-16	2016	62	QU-0396/QU-0395			1	1	60.5	69	63
14-May-16	2016	107		QU-1021/QU-1022	13			73	67.8	63
18-May-16	2016	95		QU-1023/QU-1024	17	2	2.2			63
21-May-16	2016	82		QU-1078/QU-1079				72	67	63
21-May-16	2016	50	QU-1053/QU1054			1	1	71.2	65.5	63
22-May-16	2016	102	QU-1101/QU-1102/QU-0449/QU-0450			1	1	73.5	67.5	63
22-May-16	2016	81	QU-1104/QU-1103			1	1	69.1	59.2	63
23-May-16	2016	83								63
23-May-16	2016	67	QU-0497/QU-1055/QU-0497			1	1	71.4	64.5	63
25-May-16	2016	87	QU-1058/QU-1059			1	1	63.5	72	63
26-May-16	2016	101		QU-1021/QU-1022	12	3	2.8	73	67.8	63
26-May-16	2016	92								63
26-May-16	2016	90								63
2-Jun-16	2016	69	QU-1060/QU-1061			1	1	69.5	62	63
4-Jun-16	2016	90		QU-1079/QU-1078	14			73.5	66.5	63
4-Jun-16	2016	86	QU-0459/QU-1101/QU-1102			1	1	74	68	63
20-Jun-16	2016	72		QU-1078/QU-1079	16	4	5.1	73.5	66.5	63
