# Supplementary material for: Nesting ecology of hawksbill turtles, Eretmochelys imbricata, in an extreme environmental setting
Source: PLoS One. 2018 Sep 7;13(9):e0203257. doi: 10.1371/journal.pone.0203257 (PMC6128527; doi:10.1371/journal.pone.0203257)
Supplement: S4 Table — Reported nesting seasons from global studies with start and end months each year. From these dates and locations, air temperatures were interpolated from global gridded data sets from the NOAA National Center for Environmental Prediction. (CSV) [file pone.0203257.s005.csv]

Year	Region	Start Month	End Month	Before season	After Season	Change in temp	Study
2010	Arabian Gulf	April	June	25.47	37.83	12.3634298	Ours
2011	Arabian Gulf	April	June	22.63	37.37	14.73934952	Ours
2012	Arabian Gulf	April	June	21.53	37.31	15.78571612	Ours
2013	Arabian Gulf	April	June	23.78	35.61	11.8331836	Ours
2014	Arabian Gulf	April	June	23.71	36.45	12.73869394	Ours
2015	Arabian Gulf	April	June	23.59	37	13.41236625	Ours
2016	Arabian Gulf	April	June	23.5	37.05	13.5402908	Ours
1971	Indian Ocean	September	March	25.8	27.51	1.710901374	Mortimer and Bresson (1999)
1972	Indian Ocean	September	March	25.36	26.78	1.422615151	Mortimer and Bresson (1999)
1973	Indian Ocean	September	March	24.91	26.83	1.918643883	Mortimer and Bresson (1999)
1974	Indian Ocean	September	March	25.13	26.49	1.363749993	Mortimer and Bresson (1999)
1975	Indian Ocean	September	March	24.92	27.21	2.287320182	Mortimer and Bresson (1999)
1976	Indian Ocean	September	March	25.71	27.67	1.952145968	Mortimer and Bresson (1999)
1977	Indian Ocean	September	March	25.71	27.37	1.666277363	Mortimer and Bresson (1999)
1978	Indian Ocean	September	March	25.03	27.17	2.14488886	Mortimer and Bresson (1999)
1979	Indian Ocean	September	March	25.26	27.21	1.952175936	Mortimer and Bresson (1999)
1980	Indian Ocean	September	March	25.05	26.95	1.899758371	Mortimer and Bresson (1999)
1981	Indian Ocean	September	March	25.77	27.62	1.84512473	Mortimer and Bresson (1999)
1982	Indian Ocean	September	March	25.59	26.81	1.218011383	Mortimer and Bresson (1999)
1983	Indian Ocean	September	March	25.26	26.88	1.621972249	Mortimer and Bresson (1999)
1984	Indian Ocean	September	March	25.11	27.35	2.243347405	Mortimer and Bresson (1999)
1985	Indian Ocean	September	March	24.81	27.61	2.799320044	Mortimer and Bresson (1999)
1986	Indian Ocean	September	March	26	27.87	1.864236736	Mortimer and Bresson (1999)
1987	Indian Ocean	September	March	25.68	27.17	1.494911688	Mortimer and Bresson (1999)
1988	Indian Ocean	September	March	25.24	27.36	2.119879324	Mortimer and Bresson (1999)
1989	Indian Ocean	September	March	25.39	27.19	1.801964014	Mortimer and Bresson (1999)
1990	Indian Ocean	September	March	25.65	27.15	1.500052013	Mortimer and Bresson (1999)
1991	Indian Ocean	September	March	24.87	26.63	1.765824751	Mortimer and Bresson (1999)
1992	Indian Ocean	September	March	24.96	27.16	2.20551187	Mortimer and Bresson (1999)
1993	Indian Ocean	September	March	25.43	27.23	1.805252529	Mortimer and Bresson (1999)
1994	Indian Ocean	September	March	25.38	27.21	1.830655544	Mortimer and Bresson (1999)
1995	Indian Ocean	September	March	25.15	27.27	2.110733599	Mortimer and Bresson (1999)
1996	Indian Ocean	September	March	25.64	28.17	2.527754269	Mortimer and Bresson (1999)
1997	Indian Ocean	September	March	25.54	27.58	2.038365682	Mortimer and Bresson (1999)
1987	Caribbean	June	November	26.96	26.12	-0.837125712	Richardson et al. (1999)
1988	Caribbean	June	November	26.01	26.33	0.318381057	Richardson et al. (1999)
1989	Caribbean	June	November	26.64	26.61	-0.026619227	Richardson et al. (1999)
1990	Caribbean	June	November	26.4	25.67	-0.733782824	Richardson et al. (1999)
1991	Caribbean	June	November	26.67	26.12	-0.541756361	Richardson et al. (1999)
1992	Caribbean	June	November	26.86	25.94	-0.920395754	Richardson et al. (1999)
1993	Caribbean	June	November	26.22	26.14	-0.084780645	Richardson et al. (1999)
1994	Caribbean	June	November	26.91	26.18	-0.72786657	Richardson et al. (1999)
1995	Caribbean	June	November	26.17	26.01	-0.159155338	Richardson et al. (1999)
1996	Caribbean	June	November	27.08	26.6	-0.476196634	Richardson et al. (1999)
1997	Caribbean	June	November	27.37	26.64	-0.729589902	Richardson et al. (1999)
2000	Caribbean	May	September	26.21	27.7	1.494079067	Kamel and Delacroix (2007)
2001	Caribbean	May	September	25.87	27.54	1.677334868	Kamel and Delacroix (2007)
2002	Caribbean	May	September	26.24	27.92	1.674860962	Kamel and Delacroix (2007)
2003	Caribbean	May	September	26.04	27.74	1.703552782	Kamel and Delacroix (2007)
2004	Caribbean	May	September	27.07	28.28	1.212564396	Kamel and Delacroix (2007)
2005	Caribbean	May	September	26.36	27.56	1.200556976	Kamel and Delacroix (2007)
2006	Caribbean	May	September	26.19	27.07	0.883921646	Kamel and Delacroix (2007)
2007	Caribbean	May	September	26.11	27.56	1.449986382	Kamel and Delacroix (2007)
1991	West Atlantic	September	March	22.76	25.01	2.248984641	Marcovaldi et al. (2007)
1992	West Atlantic	September	March	23.5	25.82	2.310964265	Marcovaldi et al. (2007)
1993	West Atlantic	September	March	22.7	25.4	2.702236892	Marcovaldi et al. (2007)
1994	West Atlantic	September	March	22.8	25.76	2.96404601	Marcovaldi et al. (2007)
1995	West Atlantic	September	March	23.02	25.91	2.88672622	Marcovaldi et al. (2007)
1996	West Atlantic	September	March	24.91	27.14	2.236243933	Marcovaldi et al. (2007)
1997	West Atlantic	September	March	24.23	25.62	1.391316838	Marcovaldi et al. (2007)
1998	West Atlantic	September	March	23.34	25.89	2.548962267	Marcovaldi et al. (2007)
1999	West Atlantic	September	March	23.28	25.55	2.267027945	Marcovaldi et al. (2007)
2000	West Atlantic	September	March	23.21	25.66	2.449164655	Marcovaldi et al. (2007)
2001	West Atlantic	September	March	23.75	25.9	2.15613341	Marcovaldi et al. (2007)
2002	West Atlantic	September	March	23.42	25.59	2.17090122	Marcovaldi et al. (2007)
2003	West Atlantic	September	March	23.17	26.39	3.227683387	Marcovaldi et al. (2007)
2004	West Atlantic	September	March	23.79	26.37	2.581803938	Marcovaldi et al. (2007)
2005	West Atlantic	September	March	23.36	25.04	1.676631871	Marcovaldi et al. (2007)
1991	Asia Pacific	May	September	26.46	25.9	-0.554402248	Hamilton et al. (2015)
1992	Asia Pacific	May	September	26.32	25.24	-1.084055179	Hamilton et al. (2015)
1993	Asia Pacific	May	September	26.82	25.49	-1.330564334	Hamilton et al. (2015)
1994	Asia Pacific	May	September	26.8	26.53	-0.265463496	Hamilton et al. (2015)
1995	Asia Pacific	May	September	26.57	26.99	0.417785219	Hamilton et al. (2015)
1996	Asia Pacific	May	September	26.89	25.59	-1.293152962	Hamilton et al. (2015)
1997	Asia Pacific	May	September	27.88	26.87	-1.012955885	Hamilton et al. (2015)
1998	Asia Pacific	May	September	27.8	26.89	-0.912218216	Hamilton et al. (2015)
1999	Asia Pacific	May	September	27.22	27.03	-0.19298713	Hamilton et al. (2015)
2000	Asia Pacific	May	September	27.76	26.86	-0.90358419	Hamilton et al. (2015)
2001	Asia Pacific	May	September	27.92	26.66	-1.260176187	Hamilton et al. (2015)
2002	Asia Pacific	May	September	28.04	26.68	-1.361734975	Hamilton et al. (2015)
2003	Asia Pacific	May	September	27.62	26.78	-0.838893969	Hamilton et al. (2015)
2004	Asia Pacific	May	September	27.65	26.52	-1.129049611	Hamilton et al. (2015)
2005	Asia Pacific	May	September	27.94	26.61	-1.330214399	Hamilton et al. (2015)
2006	Asia Pacific	May	September	27.5	27.31	-0.188420168	Hamilton et al. (2015)
2007	Asia Pacific	May	September	27.02	26.93	-0.087644219	Hamilton et al. (2015)
2008	Asia Pacific	May	September	27.41	27.16	-0.251163997	Hamilton et al. (2015)
2009	Asia Pacific	May	September	27.94	27.06	-0.875294566	Hamilton et al. (2015)
2010	Asia Pacific	May	September	27.53	27.53	-0.001814675	Hamilton et al. (2015)
2011	Asia Pacific	May	September	27.64	27.37	-0.272004699	Hamilton et al. (2015)
2012	Asia Pacific	May	September	27.79	26.68	-1.108479986	Hamilton et al. (2015)
2011	Arabian Gulf	May	September	25.49	36.6	11.11159435	Hamilton et al. (2015)
